# Supplementary material for: Adenine base editing-mediated exon skipping restores dystrophin in humanized Duchenne mouse model
Source: Nat Commun. 2024 Jul 15;15:5927. doi: 10.1038/s41467-024-50340-x (PMC11251194; doi:10.1038/s41467-024-50340-x)
Supplement: Supplementary file 4 — Source Data [file 41467_2024_50340_MOESM4_ESM.xlsx]

## Sheet: Fig.1
Fig.1b Gel electrophoresis of RT-PCR products from muscle of DMD mice									Fig.1e Western blot confirming the absence of dystrophin in indicated muscle tissues.
Fig.1g Serum CK activity (U/liter)
WT	1201.2	798.6	556.3	1000.3	954.2	856.9
DMD△mE5051,hE50KI/Y	9000.2	10050.3	4809.2	5502.7	5352.1	5984.6
Fig.1h Forelimb grip strength (g)
WT	201.5	189.2	179.6	212.3	200.3	199.5
DMD△mE5051,hE50KI/Y	156.2	135.1	144.5	120.6	135.1	144.6

## Sheet: Fig.2
Fig.2b A-to-G conversion rate for 10 sgRNAs
	Repeat#1	Repeat#2	Repeat#3
sgRNA1	35	26	33
sgRNA2	7	4	6
sgRNA3	8	12	13
sgRNA4	42	55	40
sgRNA5	43	50	57
sgRNA6	51	56	49
sgRNA7	56	39	52
sgRNA8	41	42	49
sgRNA9	52	35	52
sgRNA10	42	39	30
Fig.2c ABE systems split with various intein
	Repeat#1	Repeat#2	Repeat#3
Full miniABE	109	92	97
Rma-aa573	57	62	55
Rma-aa674	24	24	27
Npu-aa573	45	45	44
Npu-aa674	7	7	10
GryA-aa573	6	5	5.5
Cfa-aa573	40	38.3	42
Npu37-aa573	6	3.3	5

## Sheet: Fig.3
Fig.3b Base editing efficiency of ABE1 and ABE2
	A1			A3			A7			A9
ABE1	1.2	0.37	1.5	13.2	14.23	12.78	14.34	14.48	13.3	6.59	3.91	7.27
ABE2	2.56	2.2	2.43	16.2	17.95	17.32	16.32	17.99	17.84	8.16	8.28	7.92
control	0.12	0.09	0.05	0.04	0.24	0.08	0.07	0.09	0.05	0.02	0.09	0.08
Fig.3c RT-PCR products from muscle of DMDΔmE5051,KIhE50/Y mice were analyzed by gel electrophoresis							Fig.3h Western blot confirming the absence of dystrophin in indicated muscle tissues.
Fig.3e Exon skipping efficiency
Control	1.59	1.22	1.28
ABE1	74.66	72.07	74.74
ABE2	95.9	94.12	93.16
Fig.3g Quantification of Dys+ fibers
WT	100	100	100
Control	2.51	3.82	5.41
ABE1	90.58	95.24	90.8
ABE2	99.25	95.28	99.63
Fig.3i Quantification of dystrophin expression
WT	115.08	95.88	89.04
Control	3.11	3.69	2.8
ABE1	64.97	51.17	29.18
ABE2	92.07	99.82	97.05

## Sheet: Fig.4
Fig.4b Base editing efficiency after systemic delivery(%)							Fig.4c Gel electrophoresis of RT-PCR products from muscle of DMD mice								Fig.4e Western blot analysis shows restoration of dystrophin expression
	A9	A7	A3	A1
Control Repeat#1	0	0	0.01	0.01
Control Repeat#2	0.01	0	0	0
Control Repeat#3	0	0	0	0
Control Repeat#4	0.02	0.09	0.06	0.02
Control Repeat#5	0.03	0.04	0.02	0.06
Control Repeat#6	0.04	0.1	0.1	0.08
Control Repeat#7	0.1	0.07	0.01	0.1
Control Repeat#8	0.07	0.04	0.06	0.08
HE Repeat#1	8.56	15.51	13.9	4.28
HE Repeat#2	11.15	13.62	14.24	7.74
HE Repeat#3	14.29	16.26	19.7	7.88
HE Repeat#4	9.36	15.53	15.31	3.47
HE Repeat#5	9.03	15.47	15.29	3.34
HE Repeat#6	10.14	17.9	17.22	3.47
HE Repeat#7	8.14	17.4	16.88	1.9
HE Repeat#8	9.51	19.62	17.26	2.67
DI Repeat#1	2.05	6.15	7.38	0.82
DI Repeat#2	3.05	6.09	7.11	1.02
DI Repeat#3	1.16	6.36	5.2	0.58
DI Repeat#4	3.92	11.06	10.94	1.03
DI Repeat#5	3.64	9.73	9.53	0.99
DI Repeat#6	2.82	9.87	9.08	0.79
DI Repeat#7	3.04	12.19	10.91	0.83
DI Repeat#8	4.51	13.26	11.47	1.95
TA Repeat#1	1.85	7.41	7.41	1.23
TA Repeat#2	1.14	2.84	3.41	0.57
TA Repeat#3	0.45	5.38	4.48	2.14
TA Repeat#4	3.05	8.04	7.68	0.89
TA Repeat#5	3.25	8.45	8.06	0.92
TA Repeat#6	3.32	9.51	9.14	0.86
TA Repeat#7	3.05	10.71	10.14	0.75
TA Repeat#8	2.66	10.22	9.62	1.26
Fig.4d Exon skipping efficiency(%)
Control	11.87	12.17	11.42	5.68	7.23	8.12	7.31	5.69
Heart	89.88	94.89	98.11	95.11	96.28	90.23	93.79	95.65
DI	53.88	40.36	43.02	45.76	50.24	46.79	55.32	56.24
TA	41.55	55.99	54.27	45.89	56.45	56.31	50.23	69.26
Fig.4g Rotarod rod running time(sec)
Group	First								Second
WT	272	275	255	226	275	235	254	243	262	326	372	302	256	255	279	226
Control	105	107	87	103	105	99	93	102	140	126	127	130	132	120	113	98
Treatment	199	231	350	221	254	268	222	159	163	328	349	250	245	232	265	233
Fig.4h forelimb grip strength(g)
Group	First								Second
WT	95.9	160.8	120.5	115.2	180.2	165.3	134.3	145.2	135.1	163.7	114.4	123	135.7	133.6	129.3	141.9
Control	81.2	65	66.5	70.5	79.2	77.2	80.4	79.2	86.7	96.6	72.8	75.6	90.3	79.3	85.3	89.9
Treatment	126.4	102.8	107.4	103.2	121.2	133.9	99.7	109.2	135	115.2	126	120.6	132.2	110.4	114.5	132.9
Fig.4I Remaining strength(%)
Times	WT								Control								ABE2
1	100	100	100	100	100	100	100	100	100	100	100	100	100	100	100	100	100	100	100	100	100	100	100
2	104.85	97.94	95.3	102.13	98.23	101.45	95.23	103.21	68.85	80.61	85.23	87.56	102.34	98.56	90.67	80.45	96.54	95.42	89.03	103.43	98.32	94.56	93.21
3	91.13	92.62	92.03	90.23	95.45	98.46	90.34	99.3	65.44	72.69	85.6	70.34	79.66	84.23	87.45	75.23	93.59	83.12	85.61	98.66	102.21	89.45	89.9
4	102.2	100.18	79.77	97.33	89.56	90.64	95.67	89.56	51.22	61.63	73.58	67.99	80.23	70.35	80.34	65.44	91.22	82.15	77.45	89.45	90.56	95.43	85.44
5	100.61	100.18	73.83	87.32	88.87	89.33	86.23	78.98	56.33	62.63	75.96	56.89	60.78	65.41	71.22	65.79	95.9	74.28	83.61	85.67	84.32	80.44	79.56
6	88.55	68.32	78.47	80.67	82.43	79.89	79.66	75	42.42	53.88	52.75	50.23	49.22	50.55	60.34	56.45	91	78.38	83.05	76.33	78.69	73.42	80.23
7	75.82	59.67	71.03	75.34	70.66	70.23	75.22	70.23	39.66	46.46	55.5	45.33	35.26	39.78	43.76	40.23	87.33	62.94	72.02	65.23	70.22	59.99	68.78

## Sheet: Fig.5
Fig.5b Base editing efficiency after systemic delivery (%)						Fig.5d Western blot analysis shows restoration of dystrophin expression
	A9	A7	A3	A1
Control Repeat#1	0.29	0.14	0.18	0.14
Control Repeat#2	0.36	0.16	0.19	0.17
Control Repeat#3	0.2	0.08	0.11	0.08
Control Repeat#4	0.32	0.12	0.19	0.12
Control Repeat#5	0.21	0.22	0.32	0.11
Control Repeat#6	0.19	0.14	0.22	0.23
6 Weeks-Heart Repeat#1	5.84	15.87	15.8	1.09
6 Weeks-Heart Repeat#2	1.39	14.73	2.67	0.38
6 Weeks-Heart Repeat#3	8.3	18.59	18.34	1.83
6 Weeks-Heart Repeat#4	5.67	25.23	17.23	1.13
6 Weeks-Heart Repeat#5	4.34	20.66	9.25	2.21
6 Weeks-Heart Repeat#6	8.9	28.47	17.22	1.98
6 Weeks-Heart Repeat#7	2.22	19.67	6.34	0.99
6 Weeks-Heart Repeat#8	3.24	17.99	7.23	2.21
6 Weeks-Heart Repeat#9	6.89	26.32	10.66	3.22
6 Weeks-DI Repeat#1	1.48	3.03	2.95	0.42
6 Weeks-DI Repeat#2	1.59	3.32	3.24	0.41
6 Weeks-DI Repeat#3	1.48	3.41	3.27	0.38
6 Weeks-DI Repeat#4	1.02	5.68	2.34	0.45
6 Weeks-DI Repeat#5	1.98	7.22	4.32	0.98
6 Weeks-DI Repeat#6	1.34	5.23	2.78	0.47
6 Weeks-DI Repeat#7	1.23	3.43	1.98	0.66
6 Weeks-DI Repeat#8	2.49	2.98	1.78	0.56
6 Weeks-DI Repeat#9	1.66	4.76	3.26	0.73
6 Weeks-TA Repeat#1	2.16	6.37	5.72	0.39
6 Weeks-TA Repeat#2	1.51	3.08	2.99	0.41
6 Weeks-TA Repeat#3	1.78	4.7	4.25	0.44
6 Weeks-TA Repeat#4	2.34	6.34	2.66	0.45
6 Weeks-TA Repeat#5	3.46	8.98	4.23	0.76
6 Weeks-TA Repeat#6	4.68	10.32	4.32	0.98
6 Weeks-TA Repeat#7	2.35	7.56	3.18	0.67
6 Weeks-TA Repeat#8	3.19	6.45	3.8	0.45
6 Weeks-TA Repeat#9	4.22	5.49	2.87	0.66
10 Months-Heart Repeat#1	10.79	19.71	19.28	1.21
10 Months-Heart Repeat#2	11.17	20.21	19.76	1.2
10 Months-Heart Repeat#3	9.96	18.22	17.69	1.13
10 Months-Heart Repeat#4	11.38	20.2	19.77	1.21
10 Months-Heart Repeat#5	5.38	17.79	17.08	1.04
10 Months-Heart Repeat#6	5.23	17.35	16.61	1.01
10 Months-DI Repeat#1	1.11	2.37	2.38	0.4
10 Months-DI Repeat#2	1.02	2.22	2.21	0.38
10 Months-DI Repeat#3	4.52	11.86	11.22	1.34
10 Months-DI Repeat#4	4.36	11.49	10.92	1.33
10 Months-DI Repeat#5	4.45	11.85	11.26	1.37
10 Months-DI Repeat#6	4.37	8.56	8.35	0.92
10 Months-TA Repeat#1	4	13.63	13.4	0.7
10 Months-TA Repeat#2	2.95	10.35	9.88	0.65
10 Months-TA Repeat#3	4.24	15.33	14.81	0.82
10 Months-TA Repeat#4	3.2	9.67	9.38	0.63
10 Months-TA Repeat#5	5.3	9.51	9.35	0.86
10 Months-TA Repeat#6	3.83	13.47	13.23	0.68
Fig.5c Exon skipping efficiency(%)
Control	2.49	2.28	2.97	2.17	1.8	2.9
6 Weeks-Heart	89.88	94.89	98.11	95.61	94.71	94.24	92.45	93.53	93.71
10 Months-Heart	94.97	96.27	94.3	95.74	92.89	93.08
Control	2.38	2.45	1.93	2.25	2.44	1.96
6 Weeks-DI	53.88	40.36	43.02	54.22	45.69	45.67	48.89	54.32	50.23
10 Months-DI	56.59	60.37	39.87	54.92	39.89	37.73
Control	1.91	2.31	2.64	2.22	2.16	2.4
6 Weeks-TA	41.55	55.99	54.27	56.32	50.23	45.64	44.32	58.98	50.46
10 Months-TA	22.58	31.21	23.31	41.96	39.37	39.23
Fig.5f Rotarod running time(sec)
WT-6 Weeks	391	368	338	396	356	367
Control-6 Weeks	122	87	71	78	97	88
Treatment-6 Weeks	294	304	310	289	310	256	199	321	279
WT-10 Months	345	330	324	336	300	312
Control-10 Months	85	70	60	95	94	67
Treatment-10 Months	269	360	295	284	321	198
Fig.5g forelimb grip strength(g)
WT-6 Weeks	198.05	210.45	227.2	212.8	199.7	209.1
Control-6 Weeks	139.05	135.5	142.5	145.3	111.6	132.2
Treatment-6 Weeks	187.15	220.85	201.9	198.3	179.9	218.6	200.7	212.8	198.7
WT-10 Months	230.6	190.6	190.4	200.4	190.8	198.4
Control-10 Months	130.4	132.6	160.8	150.8	100.2	141
Treatment-10 Months	224.6	190.4	170.6	179.8	242.4	201.2
Fig.5h Remaining strength(%)
Times	WT-6 Weeks						Control-6 Weeks						Treatment-6 Weeks
1	100	100	100	100	100	100	100	100	100	100	100	100	100	100	100	100	100	100	100	100	100
2	84.99	86.92	95	102.2	98.32	90.57	86.06	95.79	96.16	94.23	80.56	82.12	85.67	92.93	82.71	98.45	89.56	89.32	95.17	88.12	93.21
3	85.8	87.81	86.76	89.76	85.57	84.34	83.96	86.4	73.9	78.65	76.23	75.78	82.29	83.87	86.12	78.98	86.46	88.23	89.18	79.36	89.45
4	78.67	81.61	82.95	80.27	80.97	79.87	79.61	68.95	73.03	67.34	68.43	65.43	69.81	90.32	74.16	89.11	79.99	86.48	89.21	79.74	87.29
5	76.36	80.72	83.11	78.45	78.34	82.19	68.01	75.93	59.98	69.68	59.66	66.32	69.16	70.76	67.92	79.43	80.47	76.35	85.73	80.45	85.19
6	76.22	84.74	72.4	78.66	70.34	78.62	59.23	74.97	54.32	56.43	45.67	58.11	67.95	70.9	59.96	80.46	79.67	76.73	80.41	76.98	80.83
7	79.69	64.58	82.32	76.89	67.89	77.23	65.11	61.01	39.73	45.9	40.19	45.32	71.9	63.21	53.65	77.12	70.45	70.57	80.34	69.99	80.21
8	69.16	66.35	97.7	84.24	77.98	75.32	50.85	69.55	37.91	39.22	35.22	57.62	59.58	70.28	53.88	71.23	75.56	68.32	74.21	70.58	76.12
9	68.27	77.04	75.89	79.09	80.21	72.47	49.8	72.08	30.23	54.34	30.54	35.45	56.44	61.5	68.63	60.14	61.28	67.16	67.27	67.25	69.34
10	65.08	76.84	73.91	70.33	65.42	74.29	39.89	57.28	35.99	34.56	20.69	45.65	57.17	64.31	58.86	56.33	58.16	59.22	70.23	50.27	67.15
Times	WT-10 Months						Control-10 Months						Treatment-10 Months
1	100	100	100	100	100	100	100	100	100	100	100	100	100	100	100	100	100	100
2	95.24	95.63	106.26	102.32	98.26	95.63	87.62	90.32	85.95	85.65	90.29	70.69	90.24	95.36	103.21	110.32	98.66	95.26
3	92.37	95.36	86.21	95.13	98.25	90.85	95.26	80.64	75.97	80.22	95.24	75.7	95.78	96.36	100.3	95.46	83.43	82.36
4	89.14	98.25	92.22	99.36	92.12	89.99	80.36	75.33	73.95	75.37	85.63	76.98	85.65	88.62	95.65	92.36	85.22	80.97
5	84.26	85.33	88.22	88.26	89.36	87.55	75.27	60.6	75.63	71.22	70.33	67.9	88.7	95.26	90.86	89.63	80.96	75.63
6	86.22	87.65	94.68	85.36	84.26	90.85	65.99	59.96	59.69	60.21	55.68	59.68	80.96	75.69	88.66	77.33	80.97	70.97
7	79.36	88.37	82.65	77.96	80.12	79.68	65	68.7	45.69	45.98	54.29	55.27	75.69	70.7	85.7	75.95	84	75.69
8	75.33	74.27	75.26	88.26	79.64	85.99	60.6	49.69	30.51	59.36	56.24	45.69	77.59	66.93	75.99	69.85	70.66	70.96
9	81.24	70.24	70.24	75.36	77.98	76.24	50.36	40.4	30.63	40.36	45.24	32.65	69.7	70.26	80.22	77.7	61.53	69.22
10	75.63	74.23	70.22	80.16	75.85	80	45.24	23.32	36.96	45.69	56.92	45.3	67.62	67.6	78.26	80.12	65.25	75.99

## Sheet: Fig.S1
Fig. S1b Revertant fibers(%)
Tissues	2W						8W						24W
DI	0.56	0.62	1.32	0.09	0.26	0.33	1.4	1.6	1.3	1.5	0.56	0.76	0.62	0.66	1.25	0.95	0.45	0.74
TA	0.26	0.62	0.85	0.64	1.26	0.55	0.52	0.48	1.09	0.56	0.34	0.84	0.56	1.03	0.64	0.28	1.08	0.66
Fig. S1d Analysis of nuclear migration(%)
Tissues	WT			2W			8W			24W
DI	0	0	0.5	6.14	5.12	2.96	66.3	68.24	75.21	72.6	85.21	88.25
GA	0	0	0	10	13.12	10.34	79.32	75.21	88.56	85.63	88.21	85.9
QA	0	0	0	13.32	12.23	11.56	85.63	85.25	70.22	88.32	87.23	79.69
Fig. S1e Serum CK level(U/liter)
Age	WT						DMD△mE5051,hE50KI/Y
2 Weeks	602.3	930.2	856.3	698.6	789.5	588.6	5184	6348.4	5002.6	10026.8	8015.6	3842.3
4 Weeks	1036	1060.3	1196.5	786.9	888.6	920.3	9000.2	4939	3308.6	10535.6	10498.3	50638.7
6 Weeks	702.3	1208.6	997.6	1242	1220.4	1007.5	10341.5	15711.2	18526.3	11401	9504	14725.2
8 Weeks	1201.2	798.6	556.3	1000.3	954.2	856.9	9000.2	10050.3	4809.2	5502.7	5352.1	5984.6
24 Weeks	1250.3	1056.2	598.9	609.2	895.8	1340.5	40105.5	30180.5	15366	11535.1	18120.4	19580.2
Fig. S1f Forelimb grip strength(g)
Age	WT						DMD△mE5051,hE50KI/Y
2 Weeks	27.5	30	38	47	57.5	47	31.5	32.5	21	29.5	27	32.5
4 Weeks	126.5	139	123	157.5	139	154	98.5	97	108	101.5	124	110
6 Weeks	170	189.5	213.5	188	212.5	182.5	134	142.5	169.5	149	125.5	135
8 Weeks	201.5	189.2	179.6	212.3	200.3	199.5	156.2	135.1	144.5	120.6	135.1	144.6
24 Weeks	266	254.5	263	268.5	283	257.5	190.3	188.6	199.6	207.6	190.3	204

## Sheet: Fig.S2
Fig.S2b A-to-G conversion rate for exon2					Fig.S2c A-to-G conversion rate for exon43					Fig.S2d A-to-G conversion rate for exon44					Fig.S2e A-to-G conversion rate for exon45
	Repeat#1	Repeat#2	Repeat#3			Repeat#1	Repeat#2	Repeat#3			Repeat#1	Repeat#2	Repeat#3			Repeat#1	Repeat#2	Repeat#3
sgRNA11	1.95	3.34	1.01		sgRNA18	32	27	35		sgRNA22	9.87	9.58	9.93		sgRNA31	42.25	34.38	52.13
sgRNA12	1.34	2.98	0.63		sgRNA19	24	36	28		sgRNA23	3.36	2.41	1.76		sgRNA32	30.2	42.07	31.53
sgRNA13	1.57	3.02	0.84		sgRNA20	37	33	37		sgRNA24	2.18	2.56	1.68		sgRNA33	22.38	24.03	24.65
sgRNA14	11.19	12.07	13.88		sgRNA21	13	11	13		sgRNA25	6.94	4.58	2.91		sgRNA34	4.5	7.78	10.25
sgRNA15	11.14	11.77	9.9							sgRNA26	18.4	11.7	17.93		sgRNA35	65.92	59.6	64.76
sgRNA16	52.13	47.19	55.68							sgRNA27	4	2	4		sgRNA36	55.24	39.17	55.7
sgRNA17	9.58	10.92	9.92							sgRNA28	29	16	27		sgRNA37	18.29	45.97	2.44
										sgRNA29	21	18	20		sgRNA38	16.58	16.99	12.96
										sgRNA30	5	5	4
Fig.S2f A-to-G conversion rate for exon46					Fig.S2g A-to-G conversion rate for exon51					Fig.S2h A-to-G conversion rate for exon52					Fig.S2i A-to-G conversion rate for exon53
	Repeat#1	Repeat#2	Repeat#3			Repeat#1	Repeat#2	Repeat#3			Repeat#1	Repeat#2	Repeat#3			Repeat#1	Repeat#2	Repeat#3
sgRNA39	4	0	2		sgRNA43	1	1	1		sgRNA48	3	2	1		sgRNA52	1	2	3
sgRNA40	5	1	1		sgRNA44	2	1	2		sgRNA49	1	2	2		sgRNA53	1	2	2
sgRNA41	6	4	4		sgRNA45	1	1	2		sgRNA50	3	1	1		sgRNA54	3	1	1
sgRNA42	1	2	1		sgRNA46	1	2	0		sgRNA51	2	1	1		sgRNA55	2	12	3
					sgRNA47	1	1	1
Fig.S2j A-to-G conversion rate for exon55
	Repeat#1	Repeat#2	Repeat#3
sgRNA56	6.52	7.64	5.53
sgRNA57	7.93	5.48	4.87
sgRNA58	5.97	6.06	3.81
sgRNA59	2.28	2.99	1.98
sgRNA60	39.47	43.62	54.84
sgRNA61	19.47	23.99	24.41
sgRNA62	7.87	10.2	11.3
sgRNA63	8.47	10.48	10.73
sgRNA64	31.15	32.49	33.84
sgRNA65	19.04	16.35	14.05
sgRNA66	8.26	7.7	8.01
sgRNA67	42.4	30.23	43.35
sgRNA68	48.68	49.99	51.07
sgRNA69	45.65	41.87	55.02
sgRNA70	58.42	47.09	61.55
sgRNA71	12.72	25.56	36.5

## Sheet: Fig.S3
Fig.S3b A-to-G conversion rate of Exon50-G9
	Repeat#1	Repeat#2	Repeat#3
Full miniABE	109	92	97
Rma-aa573	20	30	25
Rma-aa674	10	10	8
Npu-aa573	9	13	14
Npu-aa674	8	3	5
GryA-aa573	16	25	22
Cfa-aa573	8.3	3.3	10
Npu37-aa573	3.3	1.6	2
Fig.S3c A-to-G conversion rate of Exon55-sgRNA60
	Repeat#1	Repeat#2	Repeat#3
Full miniABE	108.656	97.6059	93.9227
Rma-aa573	85	85	/
Rma-aa674	20.4	16.7	20.3
Npu-aa573	67	78	/
Npu-aa674	14.8	7.4	11.1
GryA-aa573	19.4	8.8	/
Cfa-aa573	4.4	6	/
Npu37-aa573	3	8.8	/
Fig.S3d A-to-G conversion rate of Exon55-sgRNA70
	Repeat#1	Repeat#2	Repeat#3
Full miniABE	107.51	107.51	85.19
Rma-aa573	57	57	/
Rma-aa674	22	20	16
Npu-aa573	50	57	/
Npu-aa674	14	6	8
GryA-aa573	5.4	8.9	/
Cfa-aa573	5.2	4.1	/
Npu37-aa573	7.1	8.9	/

## Sheet: Fig.S4
Fig.S4b A-to-G conversion rate
			Control			ABE2
On-target		A3	0.86	0.66	0.81	17.07	14.4	10.9
		A7	1.31	1.68	1.58	59.62	55.68	56.73
		A9	0.12	0.1	0.11	1.84	0.45	0.37
Off-target	OT1	A1	0.23	0.24	0.23	0.1	0.11	0.11
		A7	0.33	0.33	0.35	0.16	0.16	0.16
		A9	0.44	0.43	0.43	0.26	0.23	0.22
	OT2	A3	0.26	0.25	0.26	0.14	0.14	0.14
		A7	0.19	0.2	0.18	0.08	0.11	0.08
		A16	0.31	0.33	0.32	0.15	0.15	0.25
	OT3	A3	0.17	0.17	0.17	0.11	0.09	0.11
		A7	0.13	0.14	0.13	0.06	0.07	0.06
		A8	0.24	0.25	0.25	0.15	0.15	0.15
	0T4	A3	0.19	0.2	0.19	0.08	0.08	0.08
		A7	0.21	0.23	0.22	0.1	0.11	0.11
		A9	0.35	0.38	0.34	0.18	0.23	0.19
	OT5	A3	0.51	0.53	0.55	0.15	0.29	0.28
		A7	0.28	0.26	0.28	0.16	0.17	0.16
		A9	0.5	0.51	0.51	0.32	0.34	0.3
	OT6	A3	0.22	0.25	0.25	0.13	0.14	0.12
		A7	0.19	0.2	0.19	0.08	0.08	0.08
		A9	0.23	0.25	0.24	0.13	0.13	0.13
	OT7	A3	0.2	0.19	0.19	0.12	0.12	0.15
		A7	0.21	0.2	0.19	0.11	0.12	0.13
		A9	0.38	0.36	0.37	0.24	0.25	0.24
	OT8	A4	0.16	0.15	0.16	0.03	0.04	0.05
		A7	0.18	0.2	0.16	0.07	0.08	0.07
		A9	0.34	0.35	0.34	0.24	0.16	0.2
	OT9	A3	0.28	0.27	0.28	0.1	0.12	0.11
		A7	0.18	0.18	0.19	0.1	0.11	0.1
		A9	0.4	0.39	0.4	0.25	0.25	0.22
	0T10	A3	0.01	0.01	0.03	0.17	0.06	0
		A7	0.01	0.01	0.01	0.17	0.05	0
		A9	0.39	0.4	0.4	0.18	0.19	0.18
	0T11	A3	0.07	0	0	0	0	0.15
		A7	0.14	0	0.39	0.65	0	0.09
		A9	0.07	0	0	0.32	0.07	0.11
	OT12	A3	0.18	0.18	0.15	0.06	0.07	0.06
		A7	0.18	0.18	0.16	0.08	0.06	0.05
		A9	0.29	0.29	0.29	0.1	0.1	0.11
	OT13	A6	0.23	0.26	0.24	0.13	0.14	0.13
		A7	0.3	0.34	0.34	0.22	0.23	0.21
		A9	0.38	0.39	0.4	0.25	0.27	0.24
	OT14	A3	0.2	0.21	0.21	0.1	0.1	0.09
		A7	0.19	0.19	0.2	0.08	0.08	0.09
		A9	0.36	0.37	0.38	0.15	0.14	0.15

## Sheet: Fig.S7
Fig.S7a Quantification of dystrophin expression
	Control								Treatment
Heart	2.07155	2.11	2.34	2.43	1.98	2.66	2.74	2.22	76.0545	55.2587	71.5187	76.6133	90.3255	75.6311	83.9622	97.6991
DI	3.02	2.88	2.87	2.94	3.44	3.98	2.12	2.63	62.0949	49.4803	35.1	47.4247	53.0071	66.5847	62.2101	62.0073
TA	0.390132	0.399491	0.374358	0.431617	0.335366	0.377104	0.344185	0.416264	68.7529	49.4341	65.8932	44.6922	58.2756	67.1551	64.3676	47.1024
Fig.S7b Quantification of Dys+ fibers
	Control								Treatment
Heart	0.99	1.96	1.48	1.23	1.33	0.98	0.67	1.11	98.56	98.88	98.67	99.56	98.45	97.66	98.32	99.22
DI	0	2.2	2.4	1.45	2.01	1.89	2.02	1.32	84.29	88.39	92.64	90.23	89.45	85.44	90.09	95.15
TA	1.4	1.8	1.6	1.79	1.64	1.33	0.98	0.85	86.7	89.12	91.06	85.67	88.74	90.32	89.57	85.91

[truncated: 7 more sheets: Fig.S9, Fig.S10, Fig.S11, Fig.S12, Fig.S15, Fig.S16, Fig.S17]
